# Supplementary material for: Delivery of Phenolic Compounds, Peptides and β-Glucan to the Gastrointestinal Tract by Incorporating Dietary Fibre-Rich Mushrooms into Sorghum Biscuits
Source: Foods. 2021 Aug 5;10(8):1812. doi: 10.3390/foods10081812 (PMC8391148; doi:10.3390/foods10081812)
Supplement: Supplementary file 1 [file foods-10-01812-s001.zip]

Archive with 1 entries (1 files):
- foods-1296021-supplementary.pdf
